# Supplementary material for: Recovery of Fatty Acid and Volatile Flavor Compound Composition in Farmed Tiger Puffer (Takifugu rubripes) with a Fish Oil-Finishing Strategy
Source: Mar Drugs. 2023 Feb 13;21(2):122. doi: 10.3390/md21020122 (PMC9959805; doi:10.3390/md21020122)
Supplement: Supplementary file 1 [file marinedrugs-21-00122-s001.zip]

Archive with 1 entries (1 files):
- marinedrugs-2163089-supplementary.pdf
